# Supplementary material for: Ciprofloxacin-Loaded Mixed Polymeric Micelles as Antibiofilm Agents
Source: Pharmaceutics. 2023 Apr 4;15(4):1147. doi: 10.3390/pharmaceutics15041147 (PMC10145464; doi:10.3390/pharmaceutics15041147)
Supplement: Supplementary file 1 [file pharmaceutics-15-01147-s001.zip]

Archive with 1 entries (1 files):
- pharmaceutics-2306217-supplementary.pdf
